# Supplementary material for: Integrating Multi-Environment Phenotypes and Genome-Wide Variation to Evaluate Diversity and Identify Representative Germplasm in Specialty Maize
Source: Genes (Basel). 2026 May 17;17(5):568. doi: 10.3390/genes17050568 (PMC13205148; doi:10.3390/genes17050568)
Supplement: Supplementary file 1 [file genes-17-00568-s001.zip]

Archive with 5 entries (5 files):
- FigureS1 S2 S3.pdf
- Table S1-Summary statistics of the extremely significant SNPs associated with Plant Height (PH) and LUL.pdf
- Table S2-Genotype_PCA_Results.csv
- Table S3-kmeans_cluster_result.csv
- Table S4-Ancestry proportions of 222 maize inbred lines at K=9.csv
