# Supplementary material for: Integrating Multi-Environment Phenotypes and Genome-Wide Variation to Evaluate Diversity and Identify Representative Germplasm in Specialty Maize
Source: Genes (Basel). 2026 May 17;17(5):568. doi: 10.3390/genes17050568 (PMC13205148; doi:10.3390/genes17050568)
Supplement: Supplementary file 1 [file genes-17-00568-s001.zip › Table S2-Genotype_PCA_Results.csv]

Sample	PC1	PC2
SHT1	-0.104031792	0.0285773900467963
SHT2	-0.071879485	0.00948455080483106
SHT3	-0.070423494	0.0025603289370957
SHT4	-0.096623557	0.0240384373059
SHT5	-0.066101668	0.00369714157828883
SHT6	-0.074364626	0.00456635330876799
SHT7	-0.064189582	0.00323557173892314
SHT8	-0.069045917	0.00593075155051629
SHT9	-0.109074194	0.0342887749004705
SHT10	-0.083200335	0.0194676225169678
SHT11	-0.044346748	-0.002679536
SHT12	-0.050945081	-0.001503714
SHT13	-0.044068751	-0.004158325
SHT14	-0.099194691	0.0274709606733057
SHT15	-0.076962194	0.00924284130954574
SHT16	-0.088393555	0.0239719953250352
SHT17	-0.059338026	0.00775035703135836
SHT18	-0.082460671	0.015204838838468
SHT19	-0.071180556	0.010566836218939
SHT20	-0.073793849	0.0072710677608445
SHT21	-0.085620989	0.022622499155043
SHT22	-0.091816611	0.0250923303836769
SHT23	-0.088446496	0.0233786982210272
SHT24	-0.103201362	0.0292153403604188
SHT25	-0.091208965	0.0228074930657054
SHT26	-0.092067582	0.0227979103603774
SHT27	-0.089350713	0.0214429875677855
SHT28	-0.070548633	0.00762169986485846
SHT29	-0.071441417	0.00927668442023584
SHT30	-0.085302332	0.0177886114493366
SHT31	-0.090737389	0.0199126461013407
SHT32	-0.065364443	0.000605684593994819
SHT33	-0.047393474	-0.007832149
SHT34	-0.064466657	0.0101027138563505
SHT35	-0.054981286	0.00274623363747647
SHT36	-0.072075928	0.0144104677623814
SHT37	-0.054125492	0.00633428813611443
SHT38	-0.057973348	0.00454811902696433
SHT39	-0.069122583	0.00449725762526132
SHT40	-0.095764029	0.027825580405664
SHT41	-0.068321077	0.00359502225776044
SHT42	-0.070436424	0.00516865911098
SHT43	-0.068900466	0.00768734560432796
SHT44	-0.086908101	0.0170417680021724
SHT45	-0.082200766	0.0155267175398759
SHT46	-0.08685625	0.017297004256167
SHT47	-0.069419886	0.00453913268659331
SHT48	-0.069514514	0.00909218638513267
SHT49	-0.064034608	0.00578410954643899
SHT50	-0.089845371	0.0232552432887775
SHT51	-0.087007669	0.021542276594075
SHT52	-0.08532502	0.0205503615513457
SHT53	-0.062104162	0.0105436561256631
SHT54	-0.060319523	0.00568902209122144
SHT55	-0.061907943	0.00606484535731744
SHT56	-0.053212651	0.00268696990330258
SHT57	-0.059268359	0.00500930388499176
SHT58	-0.061759843	0.0105589890647266
SHT59	-0.065180594	0.0132911350404815
SHT60	-0.004154747	-0.044324297
SHT61	0.0133450891351401	-0.057349226
SHT62	0.00740566755297153	-0.042994557
SHT63	-0.073504328	0.00595837825411181
SHT64	-0.065705509	0.00192969428598244
SHT65	-0.087150244	0.0227053601119868
SHT66	0.0442396421165882	-0.039212067
SHT67	0.0461809929910071	-0.056012658
SHT68	0.0469883170418455	-0.056110213
SHT69	0.0412999472272971	-0.067260018
SHT70	-0.03294774	-0.001414533
SHT71	0.0239940371631654	-0.052772679
SHT72	0.0162714168579412	-0.049437378
SHT73	0.0199333880842365	-0.058067769
SHT74	0.0503088466759344	-0.087477072
SHT75	0.0452218050368726	-0.083698926
SHT76	0.0150557607076135	-0.070111952
SHT77	0.0251544826217932	-0.065059211
SHT78	0.00959147433926075	-0.066902768
SHT79	-0.001013141	-0.030427277
SHT80	-0.029282294	-0.003303351
SHT81	-0.024897621	-0.012727367
SHT82	-0.033198448	-0.002600928
SHT83	0.0628036240363835	0.00552877963811931
SHT84	-0.055378379	-0.005951015
SHT85	-0.062860378	-0.000964996
SHT86	-0.033358656	-0.010491287
SHT87	-0.034025006	-0.003920246
SHT88	-0.072030954	0.0103737090812611
SHT89	-0.029229794	0.0197701034593643
SHT90	-0.089540034	0.0178745328744341
SHT91	-0.079178164	0.0126762694335521
SHT92	-0.090923757	0.0132356112955573
SHT93	-0.046869801	0.00785629578146152
SHT94	-0.051144717	0.000312404503837027
SHT95	-0.132540648	0.0461009158987814
SHT96	0.0146107250350661	-0.020836405
SHT97	-0.055902976	0.000782938455287087
SHT98	-0.118970206	0.0398540405865447
SHT99	0.0140712720997831	-0.021384323
SHT100	0.0638686086777979	-0.07817915
SHT101	0.0784081712579215	-0.087828755
SHT102	0.0236099060185194	-0.086969869
SHT103	0.0764152043037314	-0.084722384
SHT104	0.0688559408813135	-0.071299634
SHT105	0.0747947191610965	-0.087310163
SHT106	0.0666461263460093	-0.058383957
SHT107	0.0635002857553445	-0.085045806
SHT108	0.0419599000428357	-0.048147748
SHT109	0.0926139620423985	-0.11842407
SHT110	0.0387421470220366	-0.077236306
SHT111	0.0779350386639798	-0.099435927
SHT112	0.0737402804533478	-0.089659149
SHT113	0.083649505856038	-0.105402913
SHT114	0.063912984858707	-0.073716976
SHT115	0.0617068014511615	-0.088290082
SHT116	0.0652914983755073	-0.08937075
SHT117	0.0508299734922934	-0.040977846
SHT118	0.0317870312262777	-0.036868088
SHT119	-0.057424282	-0.001236589
SHT120	0.065736096844422	-0.096883826
SHT121	0.0558796073508097	-0.082668023
SHT122	0.0467524535882379	-0.055701959
SHT123	0.0579166081760335	-0.077679147
SHTN1	0.0584977435997134	-0.08221987
SHTN2	0.0622081243959342	-0.088704249
SHTN3	0.0596997045267932	-0.083198413
SHTN4	0.0509459975533199	-0.072510026
SHTN5	0.0610990358604649	-0.081271504
SHTN6	0.00991288571795916	-0.07256994
SHTN7	0.0225464719816044	-0.074983764
SHTN8	0.0218230373014657	-0.085881015
SHTN9	0.0264973372940054	-0.083823835
SHTN10	0.0452559483448999	-0.097148642
SHTN11	0.0535572714230907	-0.093098233
SHTN12	-0.011729481	-0.023127146
SHTN13	-0.013269472	-0.022178867
SHTN14	0.0769581491639285	0.115080644768866
SHTN15	0.0608487349313431	-0.085752994
SHTN16	0.0316458455620315	-0.048133258
SHTN17	0.0848737922903292	-0.131038323
SHN1	0.00526801680133987	-0.068061952
SHN2	0.0649857723470598	-0.083021092
SHN3	0.0674101165958461	-0.090372395
SHN4	0.0579744754513346	-0.051591022
SHN5	0.0553107577578441	-0.055645872
SHN6	0.0586831106913516	-0.087158286
SHN7	0.0594047208138775	-0.084451134
SHN8	0.0660203155319412	-0.112014147
SHN9	0.0243576574377881	-0.090588588
SHN10	0.068479896056015	-0.078630615
SHN11	0.0647098412259843	-0.085575174
SHN12	0.0715063257488797	-0.067808314
SHN13	0.0644997467047567	-0.109191567
SHN14	-0.055996708	0.0047544552086091
SHN15	0.0779593794011265	0.108822160166626
SHN16	0.0843914423905939	0.0829548839951068
SHN17	0.0757995838435991	0.0863449215551281
SHN18	-0.042057833	0.0311961421064502
SHN19	-0.005716027	-0.006371593
SHN20	-0.079378255	0.009391103769094
SHN21	-0.070126319	0.0139372795037437
SHN22	-0.069300329	-0.000484656
SHN23	-0.003927712	-0.009656262
SHN24	0.0863303409503987	0.144862859436747
SHN25	0.0778576034208218	0.0833833961007437
SHN26	0.0806846676130278	0.0832844746162269
SHN27	0.0623506979921984	0.0855052944019726
SHN28	0.00154232900813408	-0.006525119
SHN29	0.0840625283919157	0.14238851220417
SHN30	0.0989914392179795	0.168704277234767
SHN31	-0.004128919	0.0163528944920059
SHN32	0.0654233274980823	0.10284552558686
SHN33	0.0414529067515125	-0.005612528
SHN34	0.093094445319086	0.154118273808507
SHN35	0.0852143917238115	0.146143162080069
SHN36	-0.072048004	0.00895827112903632
SHN37	-0.068420204	0.014874936256217
SHN38	-0.011677337	0.0281204234139637
SHN39	0.0803587838952128	0.078200424380828
SHN40	0.0456687621477662	0.00999755995445593
SHN41	0.0813848276124308	0.0728696681947952
SHN42	-0.085368682	0.0153438819129651
SHN43	0.0804266420232699	0.0945685026977671
SHN44	-0.099621647	0.0271114925204966
SHN45	-0.025930474	0.0162223942096889
SHN46	-0.083517498	0.0155879938022163
SHN47	0.0445292451026129	-0.005133008
SHN48	0.047860439540668	0.0094384372373199
SHN49	0.0497460277149061	0.0292372065162583
SHN50	-0.020756721	0.00850151392231364
SHN51	0.088032253068476	0.15190845429142
SHN52	0.0809306968531392	0.136317370146954
SHN53	0.0713835014467952	0.0595369938197781
SHN54	0.0705308691261225	0.090975424719641
SHN55	0.000625425374154881	-0.006865853
SHN56	0.0948878555750038	0.119917868015165
SHN57	0.0971891678601217	0.104510860009819
SHN58	0.104747786238292	0.164342244719726
SHN59	0.0277443001254197	-0.073961699
SHN60	0.0660166444261273	0.00903718494892956
SHN61	0.0582328094985593	0.0653923704376291
SHN62	0.0644951532948986	0.095717279926631
SHN63	0.0987523971035913	0.163244394475401
SHN64	0.065190885153804	0.070988900761555
SHN65	0.0929150744611636	0.136946730530547
SHN66	0.0904636449864533	0.138705989564154
SHN67	0.0965362450485239	0.146083659901117
SHN68	0.0921638930950471	0.11775343434184
SHN69	0.0783070656645128	0.0958200805226391
SHN70	0.0776164129229397	0.133363454320189
SHN71	0.0938660960437342	0.168044187236238
SHN72	-0.115414711	0.0339007991485363
SHN73	-0.026980345	-0.010049897
SHN74	0.00296588211493564	-0.010532621
SHN75	0.0215739897362699	-0.074463197
SHN76	0.116615655739695	0.181962693665175
SHN77	-0.076565756	0.0144013643136257
SHN78	-0.011860989	0.0350678059233412
SHN79	-0.002800482	-0.045970382
SHN80	0.0930452000617958	0.151638960441469
SHN81	0.0658587434810424	-0.066904994
SHN82	0.079149826545678	-0.074209915
