# Supplementary material for: Integrating Multi-Environment Phenotypes and Genome-Wide Variation to Evaluate Diversity and Identify Representative Germplasm in Specialty Maize
Source: Genes (Basel). 2026 May 17;17(5):568. doi: 10.3390/genes17050568 (PMC13205148; doi:10.3390/genes17050568)
Supplement: Supplementary file 1 [file genes-17-00568-s001.zip › Table S3-kmeans_cluster_result.csv]

ID	Type	Kmeans_Cluster
SHT1	sh	1
SHT2	sh	1
SHT3	sh	3
SHT4	sh	3
SHT5	sh	3
SHT6	sh	1
SHT7	sh	2
SHT8	sh	2
SHT9	sh	3
SHT10	sh	2
SHT11	sh	2
SHT12	sh	2
SHT13	sh	2
SHT14	sh	2
SHT15	sh	2
SHT16	sh	3
SHT17	sh	1
SHT18	sh	1
SHT19	sh	1
SHT20	sh	1
SHT21	sh	3
SHT22	sh	3
SHT23	sh	1
SHT24	sh	1
SHT25	sh	1
SHT26	sh	1
SHT27	sh	1
SHT28	sh	1
SHT29	sh	1
SHT30	sh	1
SHT31	sh	1
SHT32	sh	3
SHT33	sh	3
SHT34	sh	1
SHT35	sh	1
SHT36	sh	1
SHT37	sh	1
SHT38	sh	1
SHT39	sh	3
SHT40	sh	3
SHT41	sh	1
SHT42	sh	1
SHT43	sh	1
SHT44	sh	1
SHT45	sh	1
SHT46	sh	3
SHT47	sh	3
SHT48	sh	3
SHT49	sh	3
SHT50	sh	3
SHT51	sh	3
SHT52	sh	1
SHT53	sh	3
SHT54	sh	2
SHT55	sh	3
SHT56	sh	1
SHT57	sh	2
SHT58	sh	3
SHT59	sh	1
SHT60	sh	3
SHT61	sh	1
SHT62	sh	1
SHT63	sh	3
SHT64	sh	2
SHT65	sh	2
SHT66	sh	3
SHT67	sh	1
SHT68	sh	1
SHT69	sh	3
SHT70	sh	1
SHT71	sh	1
SHT72	sh	3
SHT73	sh	2
SHT74	sh	3
SHT75	sh	3
SHT76	sh	2
SHT77	sh	1
SHT78	sh	2
SHT79	sh	1
SHT80	sh	1
SHT81	sh	2
SHT82	sh	1
SHT83	sh	2
SHT84	sh	3
SHT85	sh	2
SHT86	sh	2
SHT87	sh	1
SHT88	sh	3
SHT89	sh	2
SHT90	sh	3
SHT91	sh	2
SHT92	sh	2
SHT93	sh	1
SHT94	sh	2
SHT95	sh	2
SHT96	sh	2
SHT97	sh	2
SHT98	sh	2
SHT99	sh	2
SHT100	sh	2
SHT101	sh	2
SHT102	sh	2
SHT103	sh	2
SHT104	sh	3
SHT105	sh	1
SHT106	sh	3
SHT107	sh	1
SHT108	sh	3
SHT109	sh	1
SHT110	sh	2
SHT111	sh	2
SHT112	sh	2
SHT113	sh	2
SHT114	sh	2
SHT115	sh	2
SHT116	sh	2
SHT117	sh	2
SHT118	sh	2
SHT119	sh	2
SHT120	sh	2
SHT121	sh	2
SHT122	sh	2
SHT123	sh	2
SHTN1	sh.w	3
SHTN2	sh.w	3
SHTN3	sh.w	3
SHTN4	sh.w	3
SHTN5	sh.w	2
SHTN6	sh.w	3
SHTN7	sh.w	2
SHTN8	sh.w	3
SHTN9	sh.w	1
SHTN10	sh.w	2
SHTN11	sh.w	3
SHTN12	sh.w	3
SHTN13	sh.w	3
SHTN14	sh.w	2
SHTN15	sh.w	3
SHTN16	sh.w	3
SHTN17	sh.w	3
SHN1	w	2
SHN2	w	3
SHN3	w	1
SHN4	w	3
SHN5	w	2
SHN6	w	2
SHN7	w	3
SHN8	w	3
SHN9	w	3
SHN10	w	3
SHN11	w	3
SHN12	w	2
SHN13	w	2
SHN14	w	3
SHN15	w	3
SHN16	w	3
SHN17	w	3
SHN18	w	2
SHN19	w	3
SHN20	w	3
SHN21	w	1
SHN22	w	2
SHN23	w	3
SHN24	w	2
SHN25	w	3
SHN26	w	3
SHN27	w	1
SHN28	w	3
SHN29	w	2
SHN30	w	2
SHN31	w	1
SHN32	w	2
SHN33	w	2
SHN34	w	2
SHN35	w	1
SHN36	w	1
SHN37	w	3
SHN38	w	1
SHN39	w	1
SHN40	w	3
SHN41	w	3
SHN42	w	2
SHN43	w	3
SHN44	w	3
SHN45	w	3
SHN46	w	3
SHN47	w	2
SHN48	w	1
SHN49	w	1
SHN50	w	1
SHN51	w	3
SHN52	w	3
SHN53	w	1
SHN54	w	3
SHN55	w	2
SHN56	w	3
SHN57	w	3
SHN58	w	3
SHN59	w	1
SHN60	w	1
SHN61	w	3
SHN62	w	3
SHN63	w	1
SHN64	w	2
SHN65	w	3
SHN66	w	3
SHN67	w	3
SHN68	w	3
SHN69	w	1
SHN70	w	1
SHN71	w	3
SHN72	w	3
SHN73	w	1
SHN74	w	2
SHN75	w	2
SHN76	w	2
SHN77	w	2
SHN78	w	3
SHN79	w	3
SHN80	w	2
SHN81	w	2
SHN82	w	3
