# Supplementary material for: Integrating Multi-Environment Phenotypes and Genome-Wide Variation to Evaluate Diversity and Identify Representative Germplasm in Specialty Maize
Source: Genes (Basel). 2026 May 17;17(5):568. doi: 10.3390/genes17050568 (PMC13205148; doi:10.3390/genes17050568)
Supplement: Supplementary file 1 [file genes-17-00568-s001.zip › Table S4-Ancestry proportions of 222 maize inbred lines at K=9.csv]

Sample	A1	A2	A3	A4	A5	A6	A7	A8	A9
SHT4	0.7583	1.00E-04	0.0566668	0.00759192	0.148363	1.00E-04	1.00E-04	0.0218675	0.00691137
SHT14	0.792299	1.00E-04	0.0439252	0.00965001	0.151154	1.00E-04	1.00E-04	1.00E-04	0.0025726
SHT23	0.654919	1.00E-04	0.0584048	0.0268297	0.251939	1.00E-04	0.00386136	1.00E-04	0.00374644
SHT40	0.743761	1.00E-04	0.040726	0.0228158	0.192198	1.00E-04	1.00E-04	1.00E-04	1.00E-04
SHT65	0.643319	1.00E-04	0.0620712	0.0244836	0.267951	1.00E-04	1.00E-04	0.00177526	1.00E-04
SHT95	0.999201	9.99E-05	9.99E-05	9.99E-05	9.99E-05	9.99E-05	9.99E-05	9.99E-05	9.99E-05
SHT98	0.999201	9.99E-05	9.99E-05	9.99E-05	9.99E-05	9.99E-05	9.99E-05	9.99E-05	9.99E-05
SHT18	0.0430042	0.813442	1.00E-04	1.00E-04	0.0731625	1.00E-04	0.0698917	1.00E-04	1.00E-04
SHT19	0.017938	0.660243	1.00E-04	0.0237877	0.198802	1.00E-04	0.07685	0.00525284	0.0169262
SHT36	0.00301666	0.573452	1.00E-04	1.00E-04	0.383468	1.00E-04	0.0395639	1.00E-04	1.00E-04
SHT58	0.00505995	0.4476	0.027791	0.0295184	0.352363	0.000974241	0.104632	0.0173329	0.014729
SHT59	0.0146967	0.485339	0.0102119	0.0239348	0.321354	0.00827477	0.110329	0.014569	0.011291
SHT91	0.0270156	0.788785	1.00E-04	1.00E-04	0.0933611	1.00E-04	0.0865181	1.00E-04	0.00392029
SHN19	1.00E-04	0.36983	0.18202	0.0960438	0.225572	0.0285562	1.00E-04	0.0318084	0.0659699
SHN20	0.0784975	0.46217	1.00E-04	1.00E-04	0.297044	1.00E-04	0.123399	0.0384887	1.00E-04
SHN21	0.142099	0.5305	0.0159273	1.00E-04	0.22025	0.0243571	0.0483288	0.0183379	1.00E-04
SHN22	0.143962	0.620162	0.0158183	1.00E-04	0.0737328	0.000784081	0.0125521	0.0673839	0.0655047
SHN23	0.0576727	0.260026	0.245455	0.091287	0.244502	0.0520939	1.00E-04	0.0114672	0.0373966
SHN28	9.99E-05	0.6654	0.185378	0.148622	9.99E-05	9.99E-05	9.99E-05	9.99E-05	9.99E-05
SHN36	1.00E-04	0.727973	1.00E-04	1.00E-04	0.214693	1.00E-04	0.0189069	0.0267827	0.0112441
SHN37	1.00E-04	0.542601	1.00E-04	1.00E-04	0.417769	0.0168654	0.0222652	1.00E-04	1.00E-04
SHN38	0.0221376	0.357063	0.111422	0.302337	0.0253696	1.00E-04	0.181371	1.00E-04	1.00E-04
SHN42	0.019969	0.962288	1.00E-04	1.00E-04	0.016556	1.00E-04	1.00E-04	0.000687451	1.00E-04
SHN44	0.362767	0.520588	1.00E-04	1.00E-04	0.036319	1.00E-04	0.0798265	1.00E-04	1.00E-04
SHN45	0.0224765	0.725702	0.0334781	0.0348059	1.00E-04	0.104768	1.00E-04	0.0421038	0.0364656
SHN50	0.0136213	0.546326	0.114637	0.0538016	0.0372799	0.0848774	0.0167091	0.0678178	0.0649297
SHN55	9.99E-05	0.665173	0.181693	0.152535	9.99E-05	9.99E-05	9.99E-05	9.99E-05	9.99E-05
SHN74	1.00E-04	0.405563	0.24367	0.156908	0.166504	1.00E-04	1.00E-04	0.014792	0.0122631
SHN78	0.0209528	0.441522	0.0443954	0.323745	1.00E-04	1.00E-04	0.168985	1.00E-04	1.00E-04
SHT66	1.00E-04	1.00E-04	0.456549	0.14281	0.321107	0.018588	1.00E-04	0.018743	0.0419028
SHT67	1.00E-04	1.00E-04	0.562783	0.11092	0.306191	1.00E-04	1.00E-04	1.00E-04	0.0196062
SHT68	1.00E-04	1.00E-04	0.560184	0.117115	0.299025	1.00E-04	1.00E-04	0.00396825	0.0193082
SHT69	0.0124228	1.00E-04	0.585697	0.0485273	0.301737	1.00E-04	1.00E-04	0.00837757	0.0429387
SHT71	1.00E-04	0.00986604	0.462559	0.0385739	0.379387	0.0202879	0.0210282	1.00E-04	0.0680987
SHT72	1.00E-04	0.0658821	0.447232	0.0259859	0.318356	0.0221668	0.0610914	1.00E-04	0.059086
SHT73	1.00E-04	1.00E-04	0.416645	0.0364716	0.410861	1.00E-04	1.00E-04	0.0878554	0.0477668
SHT75	1.00E-04	1.00E-04	0.418325	0.0230066	0.167483	1.00E-04	1.00E-04	1.00E-04	0.390685
SHT83	0.00569095	1.00E-04	0.405004	0.198737	0.196461	0.172921	1.00E-04	0.0133212	0.00766465
SHT100	0.041073	0.0108745	0.807072	0.0455058	0.0466831	0.0225024	1.00E-04	1.00E-04	0.0260898
SHT101	0.0343188	0.0418803	0.893728	0.00985708	1.00E-04	0.0198161	1.00E-04	1.00E-04	1.00E-04
SHT103	0.0238737	0.0438212	0.866433	0.0269251	1.00E-04	0.0245692	0.0140776	1.00E-04	1.00E-04
SHT104	0.0206036	1.00E-04	0.796118	0.0459521	0.0540611	0.0480453	0.0187407	0.0162789	1.00E-04
SHT105	0.0351972	0.0261692	0.827184	0.0493372	1.00E-04	0.0310628	0.0223554	0.00849463	1.00E-04
SHT106	0.0291914	0.0201992	0.69977	0.0568349	0.0221015	0.0889425	0.0145721	0.0207134	0.0476751
SHT107	0.0230096	0.0924633	0.858385	0.00944365	1.00E-04	0.00877237	1.00E-04	0.00762647	1.00E-04
SHT108	0.021302	0.145149	0.625229	0.0420298	0.0795488	0.0546864	0.0226607	0.00929407	1.00E-04
SHT109	0.011002	9.99E-05	0.988298	9.99E-05	9.99E-05	9.99E-05	9.99E-05	9.99E-05	9.99E-05
SHT110	0.0250218	0.0878018	0.624604	1.00E-04	0.15356	0.0145732	1.00E-04	0.0124842	0.0817542
SHT111	0.0126049	1.00E-04	0.718613	0.0295622	1.00E-04	0.02442	1.00E-04	1.00E-04	0.2144
SHT112	0.0181738	1.00E-04	0.858967	0.0277551	0.05425	0.0190353	0.0125631	0.000227708	0.00892755
SHT113	0.00224065	1.00E-04	0.861712	0.0137184	1.00E-04	0.0258612	1.00E-04	1.00E-04	0.096068
SHT114	0.0259234	1.00E-04	0.757015	0.0458675	0.117452	0.0379921	0.0154493	1.00E-04	1.00E-04
SHT115	0.021367	0.0157412	0.752348	0.0254284	0.0885198	0.0107761	1.00E-04	0.0346148	0.0511043
SHT116	1.00E-04	0.0326433	0.806284	0.0099815	0.0615612	0.0153398	1.00E-04	1.00E-04	0.0738899
SHT117	0.0161769	0.0128242	0.505365	0.155904	0.204159	0.0430387	0.00347274	0.0115671	0.0474915
SHT118	1.00E-04	0.0609281	0.483262	0.0708592	0.207875	0.0503235	0.0122804	0.0647802	0.0495921
SHT120	0.0364014	1.00E-04	0.915275	1.00E-04	0.0266982	1.00E-04	1.00E-04	0.0211254	1.00E-04
SHT121	0.00321224	0.0684511	0.766852	0.00122286	0.0655717	0.0143994	0.0212208	0.00257685	0.0564931
SHT122	1.00E-04	1.00E-04	0.539146	0.119228	0.321372	1.00E-04	1.00E-04	1.00E-04	0.0197546
SHTN1	1.00E-04	1.00E-04	0.742022	0.00978836	0.169887	0.0142714	0.0179776	0.00957496	0.0362781
SHTN2	1.00E-04	1.00E-04	0.767467	0.0154877	0.134917	0.00560478	0.014578	0.00144553	0.0603007
SHTN3	1.00E-04	1.00E-04	0.739483	0.0357285	0.17184	1.00E-04	0.00404419	0.0176542	0.0309498
SHTN4	9.99E-05	9.99E-05	0.662333	0.0526963	0.284371	9.99E-05	9.99E-05	9.99E-05	9.99E-05
SHTN5	0.033697	0.0233477	0.79006	0.0259028	0.108399	0.0173401	0.00105291	1.00E-04	1.00E-04
SHTN10	1.00E-04	1.00E-04	0.58697	1.00E-04	0.174995	1.00E-04	1.00E-04	0.0473542	0.190181
SHTN11	1.00E-04	1.00E-04	0.611154	0.00919034	0.187916	1.00E-04	1.00E-04	1.00E-04	0.191239
SHTN15	1.00E-04	1.00E-04	0.745915	0.0251312	0.221153	1.00E-04	1.00E-04	1.00E-04	0.0073013
SHTN16	1.00E-04	1.00E-04	0.470719	0.0905627	0.275195	1.00E-04	1.00E-04	0.073099	0.0900242
SHTN17	9.99E-05	0.0264568	0.780247	9.99E-05	9.99E-05	9.99E-05	9.99E-05	9.99E-05	0.192697
SHN2	1.00E-04	0.00360705	0.774763	0.0492733	0.0885402	0.00326614	0.0164053	0.00386196	0.0601831
SHN3	0.00415662	0.0441569	0.835383	0.00622614	0.0262176	0.0176758	0.000651431	1.00E-04	0.0654324
SHN4	1.00E-04	0.0291942	0.612263	0.112773	0.168886	0.0394742	1.00E-04	0.00744877	0.0297605
SHN5	1.00E-04	0.0149983	0.62103	0.0961781	0.18932	0.0291053	1.00E-04	0.0158294	0.0333381
SHN6	1.00E-04	1.00E-04	0.786264	0.0106918	0.183547	1.00E-04	1.00E-04	0.0189971	1.00E-04
SHN7	0.00775154	0.085849	0.793138	1.00E-04	0.00469425	0.028472	0.0185452	1.00E-04	0.0613496
SHN8	9.99E-05	9.99E-05	0.736122	9.99E-05	0.0635563	9.99E-05	9.99E-05	9.99E-05	0.199722
SHN10	0.0104882	1.00E-04	0.793896	0.0618538	0.0943743	0.0125813	0.0265062	1.00E-04	1.00E-04
SHN11	1.00E-04	1.00E-04	0.785936	0.0268386	0.119262	0.006416	0.00353327	0.00132532	0.0564892
SHN12	0.0357997	1.00E-04	0.803289	0.0751942	0.0263723	0.0500353	0.00383683	0.0052731	1.00E-04
SHN13	9.99E-05	9.99E-05	0.745884	9.99E-05	0.0890632	9.99E-05	9.99E-05	9.99E-05	0.164453
SHN33	1.00E-04	0.196028	0.350806	0.251201	1.00E-04	0.0568307	0.016019	0.0581229	0.0707914
SHN47	1.00E-04	0.195325	0.398971	0.19914	0.0910449	0.104997	1.00E-04	0.00102948	0.00929175
SHN49	0.00846205	0.183167	0.301516	0.165893	0.0204934	0.256306	0.021442	0.0229503	0.0197707
SHN59	1.00E-04	0.0300386	0.628232	1.00E-04	0.296813	1.00E-04	0.0287302	0.0157865	1.00E-04
SHN60	1.00E-04	0.205225	0.34068	0.333837	1.00E-04	0.108666	1.00E-04	1.00E-04	0.0111914
SHN75	0.052397	0.141029	0.639842	1.00E-04	0.1101	1.00E-04	0.0562321	1.00E-04	1.00E-04
SHN81	0.0175415	0.0476517	0.755516	0.097191	0.043411	0.0153585	0.0231305	1.00E-04	1.00E-04
SHN82	0.0238475	0.0758957	0.811028	0.0376811	1.00E-04	0.051148	1.00E-04	1.00E-04	1.00E-04
SHN16	1.00E-04	1.00E-04	1.00E-04	0.959066	0.0319437	1.00E-04	1.00E-04	0.0083903	1.00E-04
SHN17	0.0160429	0.00913347	1.00E-04	0.898606	1.00E-04	0.0315875	1.00E-04	1.00E-04	0.04423
SHN25	0.0147425	0.0578423	0.125997	0.473427	1.00E-04	0.294856	0.0328351	1.00E-04	1.00E-04
SHN26	0.021437	0.0469641	0.130398	0.472035	1.00E-04	0.30534	0.0235261	1.00E-04	1.00E-04
SHN31	1.00E-04	0.174419	0.181615	0.259251	0.245894	1.00E-04	0.138421	1.00E-04	1.00E-04
SHN39	9.99E-05	9.99E-05	9.99E-05	0.893583	0.105717	9.99E-05	9.99E-05	9.99E-05	9.99E-05
SHN40	0.0173311	0.175774	0.309754	0.35775	0.058876	0.053129	1.00E-04	0.0017644	0.0255218
SHN41	9.99E-05	9.99E-05	9.99E-05	0.963933	0.0296972	9.99E-05	9.99E-05	0.00577044	9.99E-05
SHN43	1.00E-04	1.00E-04	0.0829535	0.413729	0.126964	0.375854	1.00E-04	1.00E-04	1.00E-04
SHN48	0.028355	0.193232	0.322562	0.358411	0.0126659	0.0578192	1.00E-04	0.0037163	0.0231387
SHN53	9.99E-05	9.99E-05	0.0389098	0.816529	0.143961	9.99E-05	9.99E-05	9.99E-05	9.99E-05
SHN54	0.00963013	1.00E-04	1.00E-04	0.846748	0.0809598	0.0598134	1.00E-04	0.00244892	1.00E-04
SHN56	9.99E-05	9.99E-05	9.99E-05	0.999201	9.99E-05	9.99E-05	9.99E-05	9.99E-05	9.99E-05
SHN57	9.99E-05	9.99E-05	9.99E-05	0.999201	9.99E-05	9.99E-05	9.99E-05	9.99E-05	9.99E-05
SHN64	1.00E-04	1.00E-04	0.0308604	0.76088	0.201114	0.0055469	1.00E-04	1.00E-04	0.00119831
SHN69	0.000673228	1.00E-04	0.0657502	0.422148	0.13691	0.374119	1.00E-04	1.00E-04	1.00E-04
SHT2	0.174908	0.0701219	1.00E-04	1.00E-04	0.622784	0.0115102	0.0970571	0.0233186	1.00E-04
SHT5	9.99E-05	9.99E-05	9.99E-05	9.99E-05	0.822878	9.99E-05	0.176422	9.99E-05	9.99E-05
SHT6	0.00558999	0.0207352	1.00E-04	1.00E-04	0.792017	1.00E-04	0.181158	1.00E-04	1.00E-04
SHT7	1.00E-04	0.000585193	1.00E-04	1.00E-04	0.836796	1.00E-04	0.153185	1.00E-04	0.00893368
SHT8	9.99E-05	9.99E-05	9.99E-05	9.99E-05	0.809072	9.99E-05	0.190228	9.99E-05	9.99E-05
SHT15	9.99E-05	9.99E-05	9.99E-05	9.99E-05	0.791524	9.99E-05	0.207776	9.99E-05	9.99E-05
SHT17	0.06961	0.172719	0.0717497	0.0448445	0.374403	1.00E-04	0.197112	0.0440083	0.0254535
SHT20	0.12391	0.194818	1.00E-04	1.00E-04	0.597337	1.00E-04	0.0712392	0.0122964	1.00E-04
SHT34	1.00E-04	0.472005	1.00E-04	1.00E-04	0.489581	0.00977455	0.0265145	0.00172472	1.00E-04
SHT35	1.00E-04	0.115712	0.0392022	0.00475023	0.724244	0.00144967	0.108923	1.00E-04	0.00551933
SHT37	1.00E-04	0.323238	0.0506193	0.00115799	0.559326	0.0193516	0.0408663	0.00118304	0.00415789
SHT38	0.0608219	9.99E-05	9.99E-05	9.99E-05	0.938479	9.99E-05	9.99E-05	9.99E-05	9.99E-05
SHT39	9.99E-05	9.99E-05	9.99E-05	9.99E-05	0.799592	9.99E-05	0.199708	9.99E-05	9.99E-05
SHT41	0.0294995	1.00E-04	1.00E-04	0.0125296	0.403064	1.00E-04	0.337106	0.137724	0.0797778
SHT42	0.0420296	1.00E-04	1.00E-04	0.0128877	0.401381	1.00E-04	0.335074	0.132369	0.0759583
SHT43	0.0156966	1.00E-04	0.00628007	0.0174345	0.430349	1.00E-04	0.378105	0.100055	0.0518801
SHT44	0.0926502	0.0543225	1.00E-04	1.00E-04	0.477869	1.00E-04	0.368584	0.00617495	1.00E-04
SHT45	0.0730869	0.0386328	1.00E-04	1.00E-04	0.514477	0.0029097	0.356393	0.0142011	1.00E-04
SHT46	0.0815792	0.0553659	1.00E-04	1.00E-04	0.480903	1.00E-04	0.376729	0.00502356	1.00E-04
SHT48	0.189652	0.221599	0.048292	0.0283969	0.400842	1.00E-04	0.0800278	0.0124099	0.0186812
SHT49	0.0819042	0.0057736	9.99E-05	9.99E-05	0.911723	9.99E-05	9.99E-05	9.99E-05	9.99E-05
SHT53	0.130593	0.0387136	0.0133325	0.00583201	0.687763	0.0238691	0.0825459	0.0172508	1.00E-04
SHT54	0.0685935	9.99E-05	9.99E-05	9.99E-05	0.930707	9.99E-05	9.99E-05	9.99E-05	9.99E-05
SHT55	0.0722694	9.99E-05	9.99E-05	9.99E-05	0.927031	9.99E-05	9.99E-05	9.99E-05	9.99E-05
SHT56	0.0418674	0.0345994	1.00E-04	0.0078629	0.913896	0.00137405	1.00E-04	1.00E-04	1.00E-04
SHT57	0.0448573	0.0722758	9.99E-05	9.99E-05	0.882267	9.99E-05	9.99E-05	9.99E-05	9.99E-05
SHT60	1.00E-04	1.00E-04	0.277913	0.0185619	0.502121	1.00E-04	0.00518799	0.122602	0.0733138
SHT62	1.00E-04	0.0396597	0.319054	0.0411191	0.428212	0.0101652	1.00E-04	0.0393581	0.122232
SHT63	0.0559008	0.381176	1.00E-04	1.00E-04	0.389816	1.00E-04	0.124288	0.0484193	1.00E-04
SHT64	0.0451082	0.28463	0.0424766	0.00014621	0.448927	1.00E-04	0.116846	0.0532143	0.00855207
SHT70	0.0558041	0.113603	0.133539	0.0328769	0.561364	0.0325599	0.0182891	0.0299647	0.0219988
SHT79	0.0167011	1.00E-04	0.310324	0.0880002	0.402673	1.00E-04	0.0753865	0.0602349	0.0464807
SHT80	0.0542273	0.112744	0.146641	0.0564151	0.404202	0.0302751	0.0712855	0.087655	0.0365544
SHT81	0.0245035	0.116527	0.200126	0.0677762	0.466818	1.00E-04	0.0255106	0.0985381	1.00E-04
SHT82	0.077167	0.162896	0.165177	0.0205154	0.455021	0.0356109	0.0576564	0.0258562	1.00E-04
SHT84	0.199877	0.117633	0.120039	0.00393782	0.349181	1.00E-04	0.0773503	0.0875134	0.0443683
SHT85	0.228863	0.143081	0.0843825	0.00255695	0.312083	1.00E-04	0.115597	0.0746481	0.0386885
SHT86	0.168693	0.0884958	0.196354	0.0545359	0.420458	1.00E-04	1.00E-04	0.0260904	0.0451733
SHT87	0.175264	1.00E-04	0.168939	0.0671483	0.436706	1.00E-04	0.000337006	0.151306	1.00E-04
SHT88	0.0661972	0.310444	1.00E-04	1.00E-04	0.381927	0.0161057	0.194488	0.0138998	0.016738
SHT89	0.0488374	0.233709	0.0906854	0.071156	0.361781	0.0954432	0.0789793	0.019309	1.00E-04
SHT92	0.00948544	0.0355854	1.00E-04	1.00E-04	0.705463	1.00E-04	0.248966	1.00E-04	1.00E-04
SHT93	0.0544672	0.195841	0.0700233	0.0228594	0.52699	0.0387096	0.071151	0.0140389	0.00592016
SHT96	0.00129421	0.182198	0.334288	0.0497944	0.352027	0.0737482	1.00E-04	1.00E-04	0.00645027
SHT99	1.00E-04	0.124646	0.343937	0.0621945	0.382997	0.0542101	1.00E-04	0.0153164	0.0164994
SHT119	0.0760226	0.271858	0.00402937	1.00E-04	0.351099	0.0162845	0.0920149	0.112004	0.0765879
SHTN12	0.0221596	0.0783628	0.212785	0.051217	0.48745	0.0116424	1.00E-04	0.0271848	0.109098
SHTN13	0.0409653	0.0838138	0.234433	0.0521559	0.452414	0.0104145	1.00E-04	0.0333502	0.0923529
SHN14	0.0784325	0.050669	1.00E-04	1.00E-04	0.869053	0.00134626	1.00E-04	1.00E-04	1.00E-04
SHN18	0.0872535	0.24062	1.00E-04	0.0110617	0.395381	0.132014	0.0863013	0.0141637	0.0331055
SHN46	0.218259	0.146018	1.00E-04	1.00E-04	0.314974	0.00579463	0.20103	0.088395	0.0253295
SHN73	0.0623529	0.124328	0.177961	0.0720435	0.364988	1.00E-04	0.0619851	0.0785171	0.0577244
SHN77	0.134449	0.0367815	9.99E-05	9.99E-05	0.828169	9.99E-05	9.99E-05	9.99E-05	9.99E-05
SHN79	1.00E-04	1.00E-04	0.291062	0.0145504	0.485684	1.00E-04	0.00324054	0.125546	0.0796171
SHTN14	1.00E-04	1.00E-04	0.0761187	0.0589502	0.213253	0.651021	1.00E-04	0.000257599	1.00E-04
SHN15	1.00E-04	1.00E-04	0.0739962	0.147872	0.213228	0.564405	1.00E-04	1.00E-04	1.00E-04
SHN24	0.00767231	1.00E-04	0.00816533	1.00E-04	0.0666268	0.906074	0.0110617	1.00E-04	1.00E-04
SHN27	1.00E-04	1.00E-04	0.120763	0.106118	0.291417	0.468595	1.00E-04	1.00E-04	0.0127073
SHN29	1.00E-04	1.00E-04	0.0114711	1.00E-04	0.0827286	0.887017	0.0182836	1.00E-04	1.00E-04
SHN30	9.99E-05	9.99E-05	9.99E-05	9.99E-05	9.99E-05	0.999201	9.99E-05	9.99E-05	9.99E-05
SHN32	0.0314921	0.0174295	0.0924018	0.0417542	0.133853	0.633419	0.0217997	1.00E-04	0.0277505
SHN34	1.00E-04	0.00516531	1.00E-04	1.00E-04	0.0223112	0.961452	1.00E-04	0.00475489	0.00591686
SHN35	1.00E-04	1.00E-04	1.00E-04	1.00E-04	0.0646915	0.912945	0.0199791	0.0018842	1.00E-04
SHN51	1.00E-04	0.0125182	1.00E-04	1.00E-04	0.0305974	0.938277	0.0181075	1.00E-04	1.00E-04
SHN52	0.0118986	1.00E-04	0.0247604	0.00618846	0.107477	0.838273	0.0111028	1.00E-04	1.00E-04
SHN58	9.99E-05	9.99E-05	9.99E-05	0.0783839	9.99E-05	0.920917	9.99E-05	9.99E-05	9.99E-05
SHN61	1.00E-04	1.00E-04	0.148454	0.222283	0.274748	0.324035	1.00E-04	0.00586777	0.0243128
SHN62	0.036416	0.0946374	0.12135	0.075111	0.0554751	0.579377	0.0300144	1.00E-04	0.00751849
SHN63	9.99E-05	0.00126248	9.99E-05	9.99E-05	9.99E-05	0.998038	9.99E-05	9.99E-05	9.99E-05
SHN65	1.00E-04	1.00E-04	0.0224643	0.129963	0.0758277	0.771245	1.00E-04	1.00E-04	1.00E-04
SHN66	1.00E-04	1.00E-04	0.0126814	0.0794211	0.0994544	0.807943	1.00E-04	1.00E-04	1.00E-04
SHN67	1.00E-04	1.00E-04	0.0226994	0.0692356	0.00640483	0.882676	1.00E-04	0.0140558	0.00462809
SHN68	0.0306613	0.00948614	0.0204934	0.437874	1.00E-04	0.501086	1.00E-04	1.00E-04	1.00E-04
SHN70	1.00E-04	1.00E-04	0.0259031	1.00E-04	0.113112	0.826448	0.0271798	0.00126558	0.00579138
SHN71	9.99E-05	0.00627521	9.99E-05	9.99E-05	9.99E-05	0.993025	9.99E-05	9.99E-05	9.99E-05
SHN76	9.99E-05	9.99E-05	9.99E-05	9.99E-05	9.99E-05	0.999201	9.99E-05	9.99E-05	9.99E-05
SHN80	1.00E-04	1.00E-04	1.00E-04	0.0265639	0.055391	0.91613	1.00E-04	0.00141495	1.00E-04
SHT1	9.99E-05	9.99E-05	9.99E-05	9.99E-05	9.99E-05	9.99E-05	0.999201	9.99E-05	9.99E-05
SHT9	9.99E-05	9.99E-05	9.99E-05	9.99E-05	9.99E-05	9.99E-05	0.999201	9.99E-05	9.99E-05
SHT10	1.00E-04	1.00E-04	0.054322	0.0222296	0.0961891	1.00E-04	0.814055	0.0128047	1.00E-04
SHT16	1.00E-04	1.00E-04	0.0224134	0.0229972	0.0879781	1.00E-04	0.855886	0.0103253	1.00E-04
SHT21	1.00E-04	1.00E-04	0.0283449	0.0304509	0.0923098	1.00E-04	0.838651	0.00984384	1.00E-04
SHT22	1.00E-04	1.00E-04	0.0212688	0.0191737	0.0054991	1.00E-04	0.935662	0.0179969	1.00E-04
SHT24	0.118767	0.0193275	1.00E-04	1.00E-04	0.0915522	1.00E-04	0.769854	1.00E-04	1.00E-04
SHT25	0.0749978	1.00E-04	0.0025801	0.0145482	0.255642	1.00E-04	0.651832	1.00E-04	1.00E-04
SHT26	0.0271106	1.00E-04	1.00E-04	1.00E-04	0.284513	1.00E-04	0.684738	1.00E-04	0.00313926
SHT27	0.0232832	1.00E-04	0.011338	0.00516556	0.289234	1.00E-04	0.670579	1.00E-04	1.00E-04
SHT28	1.00E-04	1.00E-04	0.0865715	0.0074337	0.376194	1.00E-04	0.462784	0.0554857	0.0112317
SHT29	1.00E-04	1.00E-04	0.0705835	0.0133657	0.359277	1.00E-04	0.475211	0.0580135	0.0232494
SHT30	1.00E-04	1.00E-04	0.0487884	1.00E-04	0.220592	1.00E-04	0.698423	0.0267582	0.00503872
SHT31	1.00E-04	0.0292965	0.0321917	1.00E-04	0.139155	1.00E-04	0.781307	0.0132693	0.00448087
SHT50	0.0758269	1.00E-04	0.00152871	0.0163575	0.239271	1.00E-04	0.662855	1.00E-04	0.00386078
SHT51	0.0672417	1.00E-04	0.00744571	0.0233335	0.262445	1.00E-04	0.639134	1.00E-04	1.00E-04
SHT52	0.0609878	1.00E-04	0.0159771	0.027023	0.29083	1.00E-04	0.603432	1.00E-04	0.00145058
SHT90	0.127236	0.199009	1.00E-04	1.00E-04	0.253787	1.00E-04	0.381792	0.0377755	1.00E-04
SHN72	9.99E-05	0.0828901	9.99E-05	9.99E-05	9.99E-05	9.99E-05	0.91641	9.99E-05	9.99E-05
SHT3	0.0528037	1.00E-04	1.00E-04	1.00E-04	0.289452	1.00E-04	0.14476	0.512485	1.00E-04
SHT11	1.00E-04	1.00E-04	0.0156887	0.017806	0.0886035	1.00E-04	1.00E-04	0.876901	0.000601428
SHT12	9.99E-05	9.99E-05	9.99E-05	9.99E-05	9.99E-05	9.99E-05	9.99E-05	0.999201	9.99E-05
SHT13	1.00E-04	1.00E-04	0.0282575	0.00780603	0.10785	1.00E-04	1.00E-04	0.852004	0.00368257
SHT32	0.0889933	0.0490848	0.018164	1.00E-04	0.251702	1.00E-04	0.0803602	0.511396	1.00E-04
SHT33	1.00E-04	1.00E-04	0.0814752	0.0303442	0.393353	1.00E-04	0.0451055	0.443699	0.00572313
SHT47	0.059755	1.00E-04	1.00E-04	0.00675266	0.285156	1.00E-04	0.153576	0.49436	1.00E-04
SHT94	9.99E-05	9.99E-05	9.99E-05	9.99E-05	9.99E-05	9.99E-05	9.99E-05	0.999201	9.99E-05
SHT97	9.99E-05	9.99E-05	9.99E-05	9.99E-05	9.99E-05	9.99E-05	9.99E-05	0.999201	9.99E-05
SHT61	0.0109	0.00555038	0.162892	0.0542107	0.280496	1.00E-04	1.00E-04	0.0207168	0.465034
SHT74	1.00E-04	1.00E-04	0.422193	0.0118031	0.128418	1.00E-04	1.00E-04	1.00E-04	0.437086
SHT76	1.00E-04	1.00E-04	0.0336008	0.0155107	0.147218	1.00E-04	1.00E-04	1.00E-04	0.803171
SHT77	1.00E-04	1.00E-04	0.275727	0.0172423	0.257926	0.0175651	1.00E-04	0.0621247	0.369114
SHT78	0.00527198	1.00E-04	1.00E-04	0.013413	0.105031	1.00E-04	1.00E-04	0.00817004	0.867714
SHT102	9.99E-05	9.99E-05	0.00909066	9.99E-05	9.99E-05	9.99E-05	9.99E-05	9.99E-05	0.99021
SHT123	1.00E-04	1.00E-04	0.367285	0.0842442	0.0521879	1.00E-04	1.00E-04	1.00E-04	0.495783
SHTN6	9.99E-05	9.99E-05	9.99E-05	9.99E-05	9.99E-05	9.99E-05	9.99E-05	9.99E-05	0.999201
SHTN7	9.99E-05	9.99E-05	9.99E-05	0.00387045	9.99E-05	0.00297768	9.99E-05	9.99E-05	0.992552
SHTN8	9.99E-05	9.99E-05	9.99E-05	9.99E-05	9.99E-05	9.99E-05	9.99E-05	9.99E-05	0.999201
SHTN9	9.99E-05	9.99E-05	0.164334	9.99E-05	0.162392	9.99E-05	9.99E-05	9.99E-05	0.672674
SHN1	0.00921622	9.99E-05	9.99E-05	9.99E-05	9.99E-05	9.99E-05	9.99E-05	9.99E-05	0.990084
SHN9	9.99E-05	9.99E-05	9.99E-05	9.99E-05	9.99E-05	9.99E-05	9.99E-05	9.99E-05	0.999201
